# Supplementary material for: Comparison of the Efficacy and Safety of Intravenous Ceftazidime-Avibactam and Intrathecal/Intraventricular Polymyxin B Sulfate in the Treatment of CNS Infections Caused by KPC-Kp in Neurosurgical Patients: A Single-Center Prospective Observational Study
Source: Antibiotics (Basel). 2026 May 13;15(5):492. doi: 10.3390/antibiotics15050492 (PMC13203131; doi:10.3390/antibiotics15050492)
Supplement: Supplementary file 1 [file antibiotics-15-00492-s001.zip]

Archive with 4 entries (4 files):
- new-Supplementary Table S1.pdf
- new-Supplementary Table S2.pdf
- new-Supplementary Table S3.pdf
- new-Supplementary Table S4.pdf
